# Supplementary material for: Optimizing influenza vaccine policies for controlling 2009-like pandemics and regular outbreaks
Source: PeerJ. 2019 Jan 28;7:e6340. doi: 10.7717/peerj.6340 (PMC6354664; doi:10.7717/peerj.6340)
Supplement: File S2 [file peerj-07-6340-s002.zip]

Archive with 1 entries (1 files):
- Supplementary File 2 Disease Model Source Code.R
